# Supplementary material for: The Effect of Music Stimulation on Resting-State Brain Functional Networks Following Exhaustive Endurance Exercise: An EEG Study
Source: Brain Sci. 2026 Feb 25;16(3):258. doi: 10.3390/brainsci16030258 (PMC13023585; doi:10.3390/brainsci16030258)
Supplement: Supplementary file 1 [file brainsci-16-00258-s001.zip › Data.xls]

## Sheet: Data
Participant	Sports performance		Heart rate
	Without Music	With Music	Without Music	With Music
1	13.532	19.365	170	193
2	10.309	12.143	190	220
3	11.414	13.8	176	183
4	12.098	10.995	189	188
5	13.035	20.487	170	178
6	14.872	18.984	194	200
7	17.041	23.596	187	178
8	11.907	15.779	168	130
9	12.539	13.291	200	188
10	12.456	12.411	172	178
11	12.379	14.753	184	150
12	15.314	28.362	185	180
13	12.564	12.796	183	188
14	14.193	25.701	183	189
15	11.086	10.16	140	187
16	17.562	26.167	187	184
17	14.284	13.654	180	169
18	9.927	9.748	211	202
19	14.005	18.772	188	188
20	20.905	23.235	188	188
21	16.977	19.436	191	188
22	12.564	17.82	189	172
23	13.977	13.898	194	177
24	11.889	10.055	187	177
25	14.931	22.177	163	169
26	18.496	13.38	181	164
27	17.844	20.216	178	180
28	14.193	24.744	185	201
29	16.408	23.603	181	188
30	11.278	13.269	179	196
31	14.956	14.546	173	177
32	12.006	15.501	175	181
33	12.573	11.383	175	162
34	17.045	20.28	193	193

## Sheet: Data-Brain
Global metrics
	Per-exercise																								Post-exercise
	Theta								Alpha								Beta								Theta								Alpha								Beta
	Eglob		Eloc		Cp		Gamma		Eglob		Eloc		Cp		Gamma		Eglob		Eloc		Cp		Gamma		Eglob		Eloc		Cp		Gamma		Eglob		Eloc		Cp		Gamma		Eglob		Eloc		Cp		Gamma
Participant	Without Music	With Music	Without Music	With Music	Without Music	With Music	Without Music	With Music	Without Music	With Music	Without Music	With Music	Without Music	With Music	Without Music	With Music	Without Music	With Music	Without Music	With Music	Without Music	With Music	Without Music	With Music	Without Music	With Music	Without Music	With Music	Without Music	With Music	Without Music	With Music	Without Music	With Music	Without Music	With Music	Without Music	With Music	Without Music	With Music	Without Music	With Music	Without Music	With Music	Without Music	With Music	Without Music	With Music
1	0.240057	0.220306	0.341197	0.342982	0.278516	0.300645	0.802486	0.681838	0.221949	0.222597	0.327803	0.348637	0.281411	0.3025	0.718246	0.686542	0.252234	0.229143	0.345252	0.331067	0.271957	0.283039	0.983806	0.668058	0.205402	0.25039	0.314237	0.349993	0.276874	0.280919	0.570593	0.96859	0.212783	0.222084	0.326241	0.329331	0.287001	0.283208	0.645419	0.612613	0.252496	0.245545	0.341835	0.339876	0.270546	0.27666	0.950121	0.704625
2	0.225325	0.228454	0.336123	0.338844	0.289073	0.290617	0.689232	0.718311	0.234242	0.198875	0.351477	0.318107	0.295161	0.286158	0.873334	0.544673	0.244331	0.228999	0.344598	0.347917	0.27683	0.29939	0.922833	0.928157	0.201602	0.242876	0.321743	0.349049	0.287017	0.290395	0.626746	0.906252	0.218988	0.234802	0.334476	0.344836	0.287565	0.290404	0.725324	0.741515	0.23298	0.243706	0.344218	0.353555	0.29402	0.29206	0.813293	0.951291
3	0.227964	0.233282	0.34238	0.334892	0.291611	0.282282	0.76798	0.668397	0.240699	0.234207	0.34079	0.337673	0.277532	0.282681	0.883398	0.823535	0.23076	0.226155	0.343365	0.330787	0.29284	0.285554	0.718269	0.626364	0.230377	0.247379	0.339934	0.336561	0.293346	0.267896	0.794291	0.826116	0.185742	0.245847	0.307969	0.348358	0.276615	0.285622	0.593369	0.938086	0.215377	0.242762	0.320856	0.342232	0.277953	0.278065	0.570616	0.769849
4	0.243849	0.235324	0.35638	0.358461	0.29493	0.305461	1.10659	0.823125	0.237595	0.228849	0.353099	0.34833	0.298135	0.30011	0.965231	0.912454	0.229862	0.237427	0.341275	0.343395	0.29036	0.285164	0.800753	0.860061	0.205563	0.230359	0.317787	0.357284	0.280824	0.305285	0.557555	0.968722	0.203798	0.241347	0.338234	0.340868	0.300477	0.279553	0.668829	0.794643	0.228859	0.240784	0.336781	0.356199	0.287651	0.296306	0.822871	1.03621
5	0.239258	0.251507	0.338269	0.352164	0.27824	0.287782	0.784924	1.08641	0.239068	0.236419	0.343783	0.357207	0.288054	0.307766	0.87665	0.935776	0.236844	0.227886	0.355519	0.35563	0.304405	0.305318	1.07339	0.94287	0.250251	0.248392	0.348304	0.337558	0.279261	0.272544	1.09603	0.777085	0.200748	0.253212	0.309652	0.34026	0.272685	0.26579	0.554313	0.921409	0.19792	0.25412	0.312519	0.344913	0.276461	0.272052	0.629623	0.91491
6	0.215789	0.247366	0.329801	0.350926	0.286037	0.282723	0.751905	1.14183	0.220988	0.24639	0.334723	0.351542	0.288564	0.286115	0.687702	1.05675	0.241552	0.247264	0.339591	0.349951	0.278274	0.287561	0.866678	1.09046	0.249811	0.248056	0.34325	0.342525	0.272314	0.279157	1.00224	0.723732	0.239025	0.233189	0.351453	0.34074	0.294169	0.285834	1.00875	0.668204	0.213912	0.239921	0.343882	0.341776	0.304513	0.284327	0.76521	0.680958
7	0.206005	0.241698	0.321003	0.34126	0.282569	0.278412	0.629224	0.888568	0.214309	0.232751	0.33707	0.351899	0.293291	0.300874	0.729563	1.00106	0.227338	0.248447	0.34139	0.348917	0.294128	0.279288	0.870871	1.06009	0.239677	0.244527	0.353837	0.345149	0.300053	0.281928	0.964748	0.93735	0.242379	0.236764	0.34439	0.345441	0.284744	0.286946	0.921666	0.828964	0.201805	0.24527	0.308915	0.34076	0.273555	0.2757	0.539877	0.805287
8	0.236459	0.250683	0.339483	0.344285	0.278883	0.26912	0.783287	0.960932	0.235578	0.249416	0.360058	0.348995	0.305199	0.278457	1.14554	1.00009	0.212428	0.234691	0.333754	0.337713	0.292251	0.28138	0.634364	0.856575	0.200968	0.223095	0.335774	0.336631	0.302778	0.28867	0.677258	0.669795	0.227831	0.212811	0.337688	0.33264	0.292273	0.290019	0.752215	0.633318	0.248624	0.238229	0.355356	0.333796	0.287727	0.275461	1.12891	0.681664
9	0.23764	0.23192	0.346004	0.338725	0.284645	0.286739	0.904905	0.771343	0.238662	0.240478	0.332898	0.348217	0.272751	0.28743	0.688259	0.939291	0.244523	0.249186	0.34751	0.34727	0.284739	0.275974	0.878552	0.950917	0.237082	0.230269	0.354155	0.343036	0.301313	0.291913	0.880665	0.729556	0.188629	0.23859	0.303384	0.346135	0.270878	0.2882	0.557741	0.836511	0.255749	0.239442	0.343612	0.343357	0.268361	0.289635	1.00411	0.779307
10	0.22154	0.250218	0.326763	0.352969	0.280446	0.285205	0.68315	1.03764	0.232235	0.232208	0.357161	0.326497	0.309852	0.272794	0.884757	0.610792	0.222487	0.23306	0.337045	0.335031	0.288925	0.281193	0.724651	0.700703	0.22752	0.23613	0.351272	0.344454	0.303348	0.288515	0.921041	0.751346	0.226452	0.250871	0.336456	0.351763	0.288831	0.282383	0.722291	1.03264	0.22994	0.239666	0.342102	0.347617	0.290483	0.286883	0.785554	0.860617
11	0.243585	0.249388	0.35621	0.340236	0.293964	0.268585	1.23819	0.872109	0.203459	0.239201	0.311541	0.337453	0.274597	0.277078	0.601426	0.69265	0.233379	0.239927	0.333446	0.338051	0.280152	0.275258	0.719394	0.776988	0.227355	0.245451	0.350854	0.349631	0.302898	0.288255	0.917964	0.994757	0.232256	0.242676	0.346765	0.34842	0.29568	0.289941	0.900338	0.997061	0.190348	0.246519	0.331079	0.349703	0.304202	0.283746	0.612379	0.943376
12	0.240057	0.233874	0.341197	0.351496	0.278516	0.297633	0.802668	0.876636	0.213309	0.237343	0.323428	0.358584	0.282428	0.305415	0.687555	1.00098	0.248642	0.250056	0.349564	0.341211	0.280804	0.268386	1.1831	0.913467	0.241191	0.242346	0.346589	0.351068	0.288358	0.290521	0.808896	0.783817	0.232284	0.244799	0.346629	0.35167	0.295421	0.289488	0.899384	0.885959	0.229154	0.246025	0.341846	0.344634	0.287978	0.281027	0.772658	0.826185
13	0.205339	0.237479	0.30629	0.336252	0.270656	0.276088	0.514761	0.762145	0.231477	0.22743	0.32874	0.327974	0.272164	0.275326	0.716338	0.659058	0.244331	0.229097	0.344598	0.349626	0.27683	0.301138	0.923225	0.819314	0.200137	0.239597	0.31667	0.353404	0.282082	0.296886	0.582532	0.859304	0.236782	0.227324	0.337375	0.359314	0.278624	0.316085	0.844732	0.868064	0.231368	0.242744	0.348862	0.348842	0.29987	0.293816	0.929944	0.798673
14	0.231804	0.23732	0.331286	0.352012	0.279765	0.297873	0.63955	0.852838	0.224091	0.23988	0.324859	0.349339	0.278156	0.293687	0.651639	0.860329	0.203351	0.238094	0.308574	0.345682	0.274499	0.285035	0.517096	0.841072	0.245025	0.249389	0.353053	0.350827	0.293842	0.280491	0.89798	1.00274	0.211693	0.23799	0.340655	0.345579	0.300328	0.28331	0.779821	0.844317	0.231317	0.246239	0.348999	0.341574	0.29993	0.27075	0.928591	0.876968
15	0.232642	0.232275	0.346803	0.328609	0.291356	0.276195	0.851672	0.636798	0.245611	0.217866	0.352361	0.333125	0.28729	0.290067	1.04802	0.61509	0.22624	0.224247	0.328745	0.346172	0.27754	0.299751	0.62069	0.697404	0.232016	0.23124	0.338988	0.335612	0.285896	0.285763	0.70795	0.656451	0.226388	0.23363	0.340905	0.346098	0.292049	0.298453	0.65251	0.693091	0.242241	0.233143	0.343852	0.333477	0.285584	0.283712	0.808859	0.616748
16	0.233483	0.248634	0.34674	0.348396	0.293359	0.283003	0.934643	0.96996	0.239068	0.25151	0.343783	0.343062	0.288054	0.268601	0.8771	0.938619	0.238107	0.231761	0.347633	0.340166	0.286851	0.290617	0.826616	0.638235	0.214467	0.250662	0.322023	0.337127	0.279067	0.269457	0.70115	0.762001	0.240327	0.24649	0.343084	0.33917	0.285875	0.278763	0.700148	0.793656	0.193775	0.256343	0.310297	0.342521	0.277131	0.265453	0.56233	1.03511
17	0.225327	0.233053	0.339282	0.351379	0.294138	0.301598	0.665309	0.895173	0.207998	0.21994	0.316801	0.327292	0.277709	0.27967	0.564026	0.693477	0.231317	0.25223	0.343518	0.344647	0.291426	0.272382	0.932662	0.934819	0.194275	0.243577	0.296066	0.343876	0.264019	0.281905	0.511436	0.932664	0.219069	0.229291	0.327016	0.345451	0.279283	0.29576	0.659771	0.75183	0.203619	0.242858	0.31007	0.348242	0.274446	0.28972	0.531561	0.889028
18	0.238906	0.241669	0.354088	0.347865	0.298247	0.290834	0.821177	0.820484	0.220554	0.238035	0.326159	0.353853	0.282456	0.295577	0.576873	0.858903	0.206893	0.222183	0.319664	0.337756	0.283042	0.29214	0.553042	0.737233	0.212533	0.242085	0.332976	0.347598	0.293992	0.285812	0.816351	0.87644	0.198856	0.223226	0.312444	0.332321	0.276533	0.28231	0.588099	0.660615	0.224326	0.238546	0.330384	0.346555	0.28162	0.290011	0.683019	0.796645
19	0.252772	0.248793	0.34895	0.344043	0.277079	0.276374	1.04427	0.904432	0.226483	0.232804	0.338377	0.337475	0.285245	0.2874	0.763339	0.741722	0.230106	0.243377	0.353094	0.341976	0.302513	0.277952	0.991206	0.753372	0.229048	0.225321	0.354442	0.325967	0.304679	0.276913	0.91414	0.593083	0.223726	0.203712	0.347168	0.310271	0.300344	0.274616	1.03233	0.500686	0.232575	0.231307	0.343178	0.325296	0.290984	0.269622	0.658493	0.644778
20	0.23782	0.237905	0.335485	0.348693	0.27888	0.292773	0.690572	0.801975	0.228266	0.239472	0.34141	0.356829	0.291291	0.300127	0.772989	0.975908	0.25317	0.245284	0.339437	0.343829	0.26411	0.28135	0.976142	0.832442	0.228916	0.24574	0.335419	0.348788	0.285944	0.288038	0.686202	0.941872	0.234702	0.239124	0.359107	0.348791	0.306203	0.290901	1.00612	0.895373	0.189709	0.245967	0.292176	0.347044	0.260048	0.284312	0.528817	0.960114
21	0.226839	0.238296	0.344795	0.344094	0.294588	0.286078	0.754756	0.880953	0.188218	0.236455	0.309694	0.347123	0.275983	0.291581	0.648972	0.788505	0.231986	0.239626	0.337411	0.347561	0.284755	0.288468	0.692448	0.790887	0.217495	0.221679	0.327014	0.325382	0.286056	0.281303	0.66272	0.562613	0.224152	0.225179	0.334327	0.333986	0.285129	0.286808	0.717424	0.64065	0.209423	0.228092	0.323885	0.336818	0.285625	0.290238	0.718551	0.650344
22	0.233814	0.240126	0.334264	0.338223	0.279064	0.278109	0.710585	0.820446	0.216426	0.219949	0.344716	0.318728	0.304221	0.274426	0.843853	0.551781	0.222665	0.227082	0.34286	0.345197	0.295452	0.293966	0.717706	0.824309	0.223257	0.247006	0.333229	0.339229	0.284349	0.274129	0.631811	0.8406	0.203081	0.240267	0.328564	0.350546	0.295049	0.292852	0.612619	0.845578	0.237399	0.24062	0.356837	0.339063	0.301582	0.279783	0.993416	0.786695
23	0.247398	0.252325	0.345913	0.344109	0.276322	0.273211	0.948519	0.923025	0.250612	0.252216	0.344753	0.344793	0.276154	0.272342	0.972015	1.03625	0.235229	0.242953	0.332955	0.334485	0.276779	0.269771	0.624442	0.822497	0.224171	0.252791	0.329117	0.345695	0.280563	0.275086	0.638393	0.974223	0.235258	0.246427	0.352515	0.349167	0.300257	0.283207	0.925805	0.940716	0.238792	0.243351	0.343628	0.345869	0.284987	0.286527	0.849106	0.781339
24	0.224673	0.234395	0.341085	0.345147	0.295241	0.291864	0.701493	0.798582	0.239394	0.210324	0.337924	0.332151	0.277515	0.289733	0.737108	0.586094	0.246848	0.254207	0.345407	0.343196	0.274912	0.268897	0.985513	1.0062	0.232523	0.237574	0.337044	0.351074	0.284286	0.292811	0.698385	1.04138	0.234995	0.215734	0.334879	0.332698	0.276411	0.288503	0.787872	0.672952	0.211316	0.228248	0.321071	0.338086	0.282067	0.28569	0.602028	0.818017
25	0.222144	0.248636	0.351309	0.350134	0.300572	0.284716	0.92192	0.898722	0.224545	0.237028	0.344928	0.346912	0.29481	0.289946	0.794641	0.843584	0.213671	0.222057	0.331214	0.337231	0.293854	0.289277	0.561561	0.685993	0.224342	0.246519	0.328283	0.342656	0.280275	0.27888	0.702742	0.875594	0.249128	0.224772	0.352459	0.335082	0.285726	0.288761	1.10345	0.711434	0.232096	0.243284	0.338228	0.346123	0.288643	0.289225	0.641164	0.870306
26	0.22892	0.248164	0.346409	0.353405	0.295505	0.290568	0.819879	0.98604	0.220715	0.239278	0.336242	0.339955	0.289897	0.280237	0.614091	0.882559	0.219421	0.24961	0.351182	0.338199	0.302172	0.269151	0.895846	0.851282	0.22309	0.248823	0.341593	0.340762	0.292632	0.276566	0.786348	0.838144	0.241289	0.245492	0.35079	0.345251	0.293239	0.279943	0.966584	0.925928	0.218338	0.252374	0.326755	0.342112	0.279724	0.269635	0.672359	0.882501
27	0.204707	0.247497	0.306941	0.341782	0.268885	0.272601	0.628816	0.968494	0.23678	0.243371	0.342274	0.346333	0.283265	0.28443	0.81385	0.882291	0.229335	0.242799	0.345909	0.34834	0.295007	0.289312	0.840789	0.865284	0.229857	0.246249	0.353451	0.350395	0.305046	0.286273	0.995775	0.979692	0.22399	0.255167	0.344291	0.343579	0.297328	0.269449	0.758071	0.980956	0.238058	0.24177	0.342174	0.348787	0.28448	0.289188	0.764612	0.873745
28	0.20701	0.245063	0.347316	0.349908	0.309588	0.288329	0.967321	0.919736	0.206309	0.232633	0.317214	0.345572	0.281466	0.29389	0.550154	0.756588	0.218891	0.24165	0.334128	0.343966	0.289851	0.281872	0.800027	0.882753	0.236061	0.252094	0.331857	0.347712	0.275445	0.282094	0.65706	0.907069	0.225321	0.249088	0.356037	0.355639	0.310398	0.292683	1.04899	1.16676	0.234471	0.255401	0.338975	0.345968	0.28385	0.274068	0.846749	0.978583
29	0.236307	0.239736	0.342573	0.354363	0.285704	0.300193	0.752827	0.894389	0.230742	0.240544	0.3441	0.353523	0.287115	0.297808	0.988135	0.830671	0.198922	0.247789	0.333625	0.344987	0.300114	0.277813	0.911388	0.915743	0.227065	0.226268	0.332595	0.333189	0.282476	0.28274	0.716578	0.71265	0.23438	0.208994	0.329745	0.314388	0.274003	0.278408	0.674987	0.551511	0.213666	0.21877	0.335716	0.322535	0.292991	0.278778	0.693785	0.634162
30	0.245106	0.236942	0.341763	0.353041	0.278679	0.30382	0.849599	0.832087	0.230562	0.239823	0.345683	0.353363	0.292967	0.298482	0.838559	1.04029	0.239938	0.237495	0.349689	0.352674	0.289506	0.297217	0.893128	0.982414	0.254515	0.240585	0.337386	0.336181	0.264641	0.277274	0.864568	0.728324	0.218646	0.235223	0.330503	0.338051	0.286146	0.283076	0.708627	0.673296	0.22939	0.24553	0.354322	0.343435	0.306593	0.281918	1.01314	0.803228
31	0.243944	0.246748	0.343144	0.343685	0.282256	0.277233	0.958611	0.841407	0.200251	0.242596	0.315087	0.345758	0.280355	0.282562	0.595987	0.79941	0.239151	0.22336	0.337961	0.348688	0.278966	0.305139	0.723361	0.732274	0.232489	0.243089	0.349534	0.342268	0.296869	0.278566	0.824876	0.809583	0.250131	0.246308	0.334797	0.340254	0.264118	0.27577	0.789758	0.905012	0.251098	0.249522	0.339592	0.346816	0.268834	0.280866	0.903239	0.883452
32	0.219801	0.239638	0.336572	0.346699	0.291224	0.286859	0.631387	0.865243	0.209085	0.234343	0.339283	0.344724	0.299976	0.290854	0.770796	0.803815	0.233379	0.247582	0.336827	0.343667	0.286891	0.277066	0.757588	0.836302	0.250081	0.244541	0.32915	0.345573	0.256309	0.281504	0.791904	0.932559	0.233416	0.220599	0.345858	0.313248	0.29268	0.269405	0.779822	0.536594	0.22202	0.232135	0.326114	0.331914	0.279992	0.277438	0.707105	0.697752
33	0.24602	0.25051	0.358358	0.34927	0.30102	0.280299	1.049	1.07605	0.230788	0.24728	0.347651	0.350906	0.295152	0.285095	0.749202	1.12357	0.20865	0.243987	0.326106	0.347078	0.287406	0.288168	0.60577	0.817088	0.236095	0.241484	0.341344	0.347656	0.284073	0.289538	0.734825	0.837297	0.235132	0.233952	0.330185	0.346789	0.271381	0.292858	0.758981	0.792769	0.254834	0.236998	0.341084	0.342033	0.267734	0.288192	0.928891	0.745402
34	0.241772	0.224941	0.34674	0.337043	0.285305	0.292376	0.92148	0.669345	0.229895	0.233815	0.329317	0.341859	0.276206	0.291982	0.661166	0.754616	0.251068	0.235276	0.346323	0.345074	0.275873	0.288485	0.954356	0.926501	0.234639	0.217789	0.337802	0.329901	0.284311	0.285546	0.745317	0.715128	0.233275	0.2228	0.344033	0.344023	0.292064	0.299057	0.841377	0.770453	0.23366	0.21582	0.346247	0.330336	0.29314	0.287187	0.774681	0.610287
Strength of functional connectivity within the network
	Per-exercise																														Post-exercise
	Theta										Alpha										Beta										Theta										Alpha
	Without Music					With Music					Without Music					With Music					Without Music					With Music					Without Music					With Music					Without Music					With Music
Participant	SMN	DAN	SN	CON	DMN	SMN	DAN	SN	CON	DMN	SMN	DAN	SN	CON	DMN	SMN	DAN	SN	CON	DMN	SMN	DAN	SN	CON	DMN	SMN	DAN	SN	CON	DMN	SMN	DAN	SN	CON	DMN	SMN	DAN	SN	CON	DMN	SMN	DAN	SN	CON	DMN	SMN	DAN	SN	CON
1	0	0.438354	0.404173	0.474183	0.544109	0.242348	0.121855	0.505671	0.904699	0.548561	0.121072	0.296079	1	0.247231	0.177238	0	0.175232	0.683322	1	0.601396	0.113	0.296377	0.612849	0.444918	0.550916	0	0.156284	0.452048	1	0.740083	0.464607	0.60999	0.619049	0.302787	0.512473	0.364426	0.289979	0.264025	0.198694	0.299287	0.49192	0.127945	0.268231	0.717225	0.488367	0.587107	0.468268	0.0853344	0.129414
2	0.603738	0.673231	0.155586	0.632433	0.334437	0	0.131719	0.391359	1	0.694347	0.700482	0.806303	0.236547	0.474178	0.148723	0.169873	0.182008	0.828859	0.909099	0.53151	0.957972	0.615167	0.252476	0.299136	0.00786063	0.0548727	0.11764	0.568178	0.87406	0.658399	0.0489709	0.121573	0.701382	0.765135	0.43281	0.160826	0.167909	0.0990054	0.915451	0.652995	0.204745	0.0597363	0.794981	0.464543	0.422379	0.187767	0.192555	0.0248144	0.843001
3	1	1	0.344973	0.402135	0.096822	0.169323	0.220612	0.132607	0.563527	0.375963	0.968016	0.968039	0.147304	0.244847	0.0150821	0.196289	0.303437	0.177904	0.760747	0.735168	0.959229	0.735488	0.313992	0.348263	0.0910353	0.178181	0.119855	0.014287	0.819732	0.538994	0.297174	0.384157	0.233101	0.588747	0.408277	0.7411	0.808281	0.545412	0.127816	0.00377483	0.780898	0.542019	0.222724	0.318177	0.176626	0.687257	0.688122	0.444477	0.0983192
4	0.723483	0.454034	0.513608	0.283489	0.549953	0.106774	0.370911	0.975477	0.359616	0.23556	0.533331	0.506283	0.329232	0.0395117	0.365585	0.469801	0.471183	0.91384	0.596902	0.284217	0.981805	0.356748	0.313472	0.365991	0.606368	0.148771	0.470716	0.916064	0.241262	0.336163	0.32235	0.365671	0.905516	0.540199	0.385868	0.851639	0.746898	0.267948	0.0875729	0.0569118	0.261463	0.149781	0.706066	0.604815	0.503887	0.595257	0.50384	0.330792	0.361482
5	0.408351	0.439809	0.0621361	0.322886	0.434317	0.218279	0.364664	0.537656	0.493214	0.529499	0.359471	0.346912	0.211406	0.243688	0.315471	0.333167	0.512496	0.270102	0.517867	0.688864	0.177054	0.398331	0	0.286035	0.510503	0.146744	0.254824	0.445205	0.399704	0.652926	0.327066	0.370174	0.903934	0.542244	0.384402	0.253684	0.53557	0.314415	0.616235	0.435089	0.260128	0.159609	0.708543	0.605702	0.503582	0.643112	0.232343	0.394976	0.57113
6	0.759339	0.976048	0.37168	0.543936	0.141206	0.390148	1	0.258438	0.373804	0.205422	0.75203	1	0.27429	0.409406	0.243637	0.383792	1	0.781666	0.203825	0.3579	0.406844	0.626224	0.444888	0.146381	0.358991	0.388503	0.79561	0.186643	0	0.552407	0.5433	0.326293	0.934466	0.0696855	0.539926	0.111443	0.416736	0.125983	0.338923	0.270356	0.708892	0.427976	0.408874	0.138207	0.281394	0.288961	0.373185	0.189352	0.353459
7	0.389374	0.17773	0.128535	0.69628	0.682779	0.117598	0.200798	0.497217	0.475588	0.0922932	0.376776	0.247033	0	0.547354	0.248583	0.525396	0.419675	0.293524	0.371609	0.106198	0.757468	0.315039	0.08291	0.609496	0.137838	0.0638959	0.244013	0.410491	0.516542	0.0577628	0.223978	0.151554	0.392852	1	0.970735	0.065987	0.245633	0.234736	0.456515	0.519073	0.592287	0.31224	0.19156	1	0.859611	0.311599	0.293222	0.256034	0.560172
8	0.0977286	0.294158	0.678299	0.648266	0.849862	0.345103	0.263301	0.586211	0.642154	0.430334	0.394322	0.382717	0.175478	0.810596	0.302884	0.243966	0.177126	0.355547	0.575455	0.540267	0.234811	0.322749	0.599917	0.626404	0.753881	0.131547	0.147091	1	0.213907	0.321275	0.238608	0.432798	0.367121	0.292902	0.37201	0.20718	0.237675	0.401174	0.394155	0.523534	0.117404	0.121377	0.551525	0.381372	0.942025	0.242322	0.230162	0.0345314	0.647466
9	0.307778	0.377534	0.380178	0.660597	0.573793	0.48126	0.540961	0.596847	0.293315	0.190448	0.0919808	0.136933	0.397751	0.825308	0.345726	0.195555	0.121742	0.170584	0.934004	0.567457	0.193021	0.169737	0.0361095	0.852814	0.966721	0.293277	0.10712	0.348079	0.903959	0.416776	0.251113	0.0759152	0.396142	0.364928	0.569717	0.317992	0.468064	0	0.552976	0.261289	0.286341	0.0214031	0.388005	0.27707	0.211405	0.502696	0.392891	0.0649796	0.582498
10	0.703527	0.200794	0.154128	0.762733	0.571625	0.209086	0.0564965	0.257438	0.571837	0.309119	0.60558	0.203982	0.243186	0.763865	0.30388	0.164625	0.162847	0.182277	0.559919	0.421143	0.742151	0.215937	0.305334	0.56457	0.402627	0.123878	0.170786	0.0858728	0.409	0.238071	0.261768	0.0376195	0.562857	0.283365	1	0.110252	0.38013	0.89185	0.0234592	0.132286	0.159236	0.0878226	0.498731	0.480211	0.696779	0.177733	0.391616	0.846653	0
11	0.331423	0.440778	0.923835	0.36296	0.525524	0.52044	0.328879	0.484297	0.839171	0.318804	0.334737	0.430208	0.734716	0.279291	0.523739	0.481446	0.32801	0.764846	0.686576	0.586549	0.350168	0.309827	0.960272	0.21335	0.486868	0.497523	0.383866	0.493184	0.860885	0.211311	0.251828	0.262412	0.270507	0.356637	0.413371	0.286373	0.300601	0.216716	0.224696	0.318921	0.188316	0.00454805	0.244069	0.504919	0.502061	0.30563	0.135327	0.0908415	0.241142
12	0	0.438354	0.404173	0.474183	0.544109	0.0581406	0.122659	0.245523	0.460727	0.677916	0.121072	0.296079	1	0.247231	0.177238	0.162063	0.0256532	0.156944	0.712628	0.850224	0.113	0.296377	0.612849	0.444918	0.550916	0.144939	0	0.165108	0.432608	0.634566	0.532163	0.185992	0.0705298	0.768665	0.217566	0.539978	0.552954	0.194026	0.343763	0.392533	0.479215	0.339511	0.147276	0.750099	0	0.777361	0.72642	0.0931134	0.127186
13	0.179363	0	0.217947	0.95942	0.789215	0.431034	0.690533	0.534226	0.18248	0.273458	0.00448183	0	0.229272	0.939507	0.931084	0.47349	0.820234	0.746597	0.0533793	0.392236	0.124647	0	0.196628	0.978103	0.832142	0.560752	0.70386	0.114911	0.347326	0.125549	0.36503	0.44937	0.228467	0.494168	0.822511	0.21983	0.264431	0.286188	0.742371	0.441184	0.745518	0.405782	0.122141	0.249724	0.653804	0.293633	0.10649	0	0.734116
14	0.364244	0.169725	0.21491	0.722102	0.460371	0.0230752	0	0	0.629818	0.777323	0.338652	0.156614	0.120933	0.693711	0.287963	0.0154061	0.17345	0.107825	0.599827	0.895863	0.213666	0.167609	0.176675	0.724232	0.502638	0.0654274	0.0766881	0.0768231	0.60723	0.567173	0.939155	1	1	0.143605	0.16873	0	0.20816	0.202001	1	0.757422	0.9524	1	1	0	0.229582	0	0	0.128715	1
15	0.39966	0.41442	0.265793	0.687453	0.606386	0.38093	0.29339	0.184622	0.453394	0.400515	0.0950986	0.281163	0.129502	0.753488	0.486926	0.194386	0.268267	0.201307	0.410498	0.386161	0.224574	0.310877	0.231346	0.667036	0.599867	0.205435	0.1759	0	0.342937	0.362628	0.406287	0.515814	0.275583	0.552958	0.35264	0.479928	0.34303	0.569392	0.209738	0.552308	0.245171	0.400959	0.192672	0.604665	0.118373	0.569831	0.281621	0.300859	0.213656
16	0.894982	0.686286	0.0653864	0.627961	0.450167	1	0.541637	0.319025	0.517343	0.610545	1	0.65419	0.228856	0.288247	0.129881	1	0.801676	1	0.374638	0.164003	0.963779	0.532516	0.0575416	0.632795	0.439506	0.890512	0.593342	0.58799	0.33016	0.368274	0.0349865	0.0834799	0.520294	0.678956	0.691074	0.00718543	0	0.404487	0.921303	1	0.0500458	0	0.404061	0.840691	0.478957	0.160965	0.0963829	0.347799	0.703996
17	0.116421	0.510961	0.915591	0	0.447831	0.158336	0.620034	0.857131	0.445407	0.431965	0.797235	0.728663	0.515337	0.145064	0.123382	0.174348	0.315232	0.742205	0.523683	0.885735	0.462482	0.37335	0.529945	0.615726	0.273198	0.133098	0.638769	0.787529	0.29816	0.288803	0.374553	0.435835	0.308537	0.367038	0.592787	0.248206	0.304803	0.351706	0.324379	0.446182	0.663922	0.868595	0.15237	0.328477	0.169988	0.498418	0.493438	0.296529	0.376636
18	0.436517	0.760179	0.489128	0.428734	0.4413	0.297053	0.153651	0.151995	0.524156	0.530723	0.257616	0.55536	0.070059	0.797231	1	0.266959	0.496516	0.204215	0.137434	1	0.386741	0.601297	0.429013	0.577058	0.862903	0.0766513	0.207247	0.185095	0.425447	1	0.254596	0	0.281017	0.697277	0.635877	0.354809	0.173644	0.537121	0.526748	0.272676	0.22224	0.242676	0.274244	0.576617	0.443156	0.65045	0.143699	0.313111	0.412439
19	0.364317	0.274813	0.462698	0.287048	0.318435	0.294124	0.407638	0.341875	0.676774	0.270307	0.59454	0.395848	0.720485	0	0	0.275947	0.266967	0.162147	0.419454	0.60972	0.448695	0.306744	0.426165	0.116125	0.157774	0.351081	0.287377	0.0636072	0.623115	0.464851	1	0.943081	0	0	0	0.557465	0.383545	0.304724	0.548742	0.559357	0.651555	0.392648	0.339036	0.32646	0.100746	0.423272	0.139642	0.210001	0.780071
20	0.299317	0.291161	0.102675	0.686821	0.419207	0.842882	0.729519	0.627693	0	0.157164	0.108328	0.257949	0.164696	0.593199	0.333814	0.908481	0.895752	0.407658	0	0.335741	0.229045	0.236706	0.0422477	0.681217	0.437035	1	1	0.324098	0.0873252	0	0.529198	0.552235	0.885216	0.571801	0.134421	0.196278	0.199062	0.255973	0.0756664	0.498027	0.40745	0.508676	0.324847	0.0602966	0.296171	0.0967851	0.064403	0.473886	0.692685
21	0.266522	0.416309	0.386765	0.925853	0.587155	0.260698	0.338309	0.0842131	0.493463	0.319067	0.369856	0.385029	0.18279	0.906839	0.380144	0.296045	0.136172	0.097959	0.673556	0.276582	0.350968	0.369908	0.192495	0.964264	0.57903	0.216692	0.495343	0.0119545	0.432779	0.260458	0.0633125	0.126703	0.741428	0.533668	0.998588	0.427992	0.38838	0.553848	0.463959	0.0913141	0.215528	0.118133	0.341452	0.434459	1	0.502178	0.367512	0.110711	0.373829
22	0.0706953	0.181167	0.560298	0.567222	1	0.0947134	0.339503	0.148699	0.235198	0.477677	0	0.0223121	0.463256	0.627888	0.829659	0.213611	0.21347	0.270377	0.307718	0.363109	0	0.141688	0.348326	0.604795	1	0.119604	0.415898	0.215671	0.163833	0.287647	0.411576	0.230159	0.247717	0.236535	0.417456	0.643068	0.608965	0.317814	0	0.287776	0.726703	0.156896	0.118173	0.339181	0.0640717	0.746584	0.643904	0.299385	0.349865
23	0.145379	0.360092	0.322071	0.384251	0.365078	0.675953	0.683466	0.728394	0.103926	0.2544	0.0370755	0.388882	0.217026	0.591219	0.323492	0.7182	0.668537	0.202846	0.316484	0	0.137302	0.411767	0.11507	0.353426	0.259682	0.587376	0.506035	0.309	0.0815515	0.157345	0.842428	0.924938	0.381856	0.442573	0.417351	0.242282	0.358039	0.575607	0.127902	0.443996	1	0.872301	0.37364	0.390625	0.297081	0.260206	0.192157	0.664739	0.0228934
24	0.319426	0.351303	0.436089	0.787748	0.435217	0.39772	0.491292	0.0390033	0.192714	0.290663	0.0666322	0.186982	0.300049	0.799749	0.134593	0.615606	0.536785	0.282613	0.49733	0.0724535	0.131513	0.355075	0.302995	0.671512	0.30351	0.265364	0.490799	0.0417936	0.282405	0.281422	0.257932	0.265482	0.155018	0.644706	0.367378	0.3169	0.414747	0.402276	0.139555	0.274609	0.544563	0.18175	0.100471	0.670724	0.28176	0.49536	0.445335	0.263928	0.224453
25	0.655105	0.431813	0.176058	0.779927	0.402146	0.326683	0.388466	1	0.537641	0.506243	0.589026	0.250272	0.261494	0.715522	0.313257	0.446541	0.460124	0.0582703	0.440948	0.54187	0.74635	0.358492	0.209183	0.722381	0.311754	0.181117	0.315852	0.10848	0.643922	0.78597	0.116543	0.226096	0.174032	0.473219	0.828802	0.0425575	0.295444	0.276025	0.627468	0.786549	0.334853	0.215138	0.0754397	0.701472	0.786532	0.164916	0.297226	0.093204	0.605366
26	0.717842	0.292299	0.150307	0.380763	0.343085	0.293621	0.228027	0.100109	0.604763	0.500353	0.464766	0.156333	0.102567	0.395047	0.122668	0.404571	0.294598	0.304114	0.551189	0.77501	0.797952	0.221634	0.0675332	0.340358	0.299061	0.202846	0.168092	0.134064	0.623652	0.757978	0.567369	0.146351	0.188249	0.13896	0.338836	0.0461302	0.340646	0.461548	0.606893	0.308715	0.417576	0.117844	0	0.131886	0.224983	0.160901	0.172793	0.405734	0.671427
27	0.316178	0.957517	1	0.290396	0	0.429055	0.466021	0.509024	0.414723	0.253888	0.205243	0.565534	0.477135	0.772723	0.0172666	0.557692	0.302302	0.606602	0.485671	0.314738	0.417011	0.936516	1	0	0	0.310431	0.245714	0.439611	0.392035	0.282369	0.282932	0.196725	0.323308	0.66119	0.60751	0.388421	0.396206	0.249584	0.0918402	0.241689	0.16882	0.104146	0.391945	0.566525	0.445874	0.448025	0.28478	0.203337	0.200517
28	0.684662	0.922529	0.259267	0.531754	0.535872	0.284517	0.227917	0.116433	0.562382	0.660075	0.669302	0.910545	0.180699	0.49971	0.210647	0.297165	0.36814	0.225303	0.570493	0.5963	1	1	0.35616	0.0513602	0.406763	0.32917	0.214523	0.0684265	0.635505	0.761425	0.102296	0.140111	0.404751	0.105975	0.46753	0.212097	0.264301	0.165628	0.569322	0.471084	0	0.260872	0.585055	0.26144	0.622411	0.112506	0.0197411	0.0894221	0.694558
29	0.0771945	0.402169	0.241053	0.850553	0.667865	0.299831	0.319942	0.783749	0.317943	0.711081	0.351067	0.0240755	0.138396	0.648296	0.524017	0.0770819	0.410747	0.85712	0.420002	0.957317	0.0948485	0.289298	0.23435	0.788087	0.533936	0.288845	0.307016	0.559887	0.436918	0.616541	0.511087	0.366743	0.342658	0.51925	0.273225	0.281758	0.973425	0.837526	0.171304	0.131203	0.90476	0.53779	0.11199	0.44114	0.17999	0.374152	0.978169	0.489521	0.0986601
30	0.58922	0.477438	0	0.443594	0.408771	0.156152	0.357256	0.156959	0.526233	0.186467	0.660832	0.978065	0.18961	0.0584088	0.0416349	0.385169	0.219066	0.447166	0.420702	0.304809	0.761983	0.747037	0.304616	0.115574	0.111125	0.152612	0.262492	0.26321	0.62435	0.283867	0.223618	0.197079	0.479684	0.355645	0.857691	0.265574	0.748163	0.268372	0.507926	0.473641	0.611138	0.0351631	0.31751	0.561518	0.912356	0.380951	0.361588	0.206835	0.408748
31	0.328757	0.0164243	0.104445	1	0.736749	0.403627	0.239378	0.235915	0.579416	1	0.150085	0.0638495	0.330598	1	0.355039	0.334103	0.375264	0.681167	0.362796	0.634007	0.198799	0.0729384	0.067537	1	0.71653	0.0974186	0.346744	0.363162	0.460648	0.705794	0	0.294435	0.694683	0.256812	0.699245	0.268228	0.374209	0.503292	0.408831	0.339217	0.208402	0.201771	0.33303	0.748875	0.767849	0.132939	0.0719885	0.121769	0.778879
32	0.405443	0.603134	0.34965	0.522917	0.34662	0.433329	0.561084	0.244177	0.239267	0	0.623221	0.331669	0.373281	0.237273	0.196638	0.332895	0.165885	0	0.30438	0.374863	0.622226	0.305066	0.536007	0.381475	0.428719	0.249818	0.176148	0.0190985	0.454375	0.272759	0.237944	0.139982	0.27893	0.895662	0.890236	0.267564	0.369584	0.645378	0.317669	0.381864	0.501678	0.193436	0.220087	0.84626	0.49224	0.445614	0.440508	0.427705	0.407291
33	0.396955	0.33152	0.329245	0.341203	0.202089	0.0433216	0.0815702	0.624285	0.414423	0.497138	0.42717	0.15686	0.358864	0.268842	0.397546	0.185729	0	0.326167	0.723391	0.646293	0.40015	0.248087	0.369155	0.270343	0.293961	0.136022	0.0490535	0.291503	0.582931	0.458223	0.671064	0.65108	0.155213	0.439276	0.336107	0.236642	0.597546	0.611823	0.39291	0.14187	0.705389	0.513599	0.422285	0.358759	0.44935	0.544607	0.522869	0.566837	0.502805
34	0.375625	0.44999	0.483528	0.498991	0.181305	0.869975	0.303128	0.374925	0.50176	0.521087	0.405648	0.2958	0.198297	0.39926	0.00616626	0.746842	0.201046	0.452379	0.341235	0.695106	0.386169	0.404601	0.35777	0.571504	0.19934	0.668454	0.357229	0.0882015	0.379942	0.298981	0.584043	0.689926	0.309108	0.398071	0.243503	1	1	1	0.143932	0	0.874995	0.460593	0.0957699	0.453244	0.102761	1	1	1	0.0329648
Strength of functional connectivity between networks
Theta
	Per-exercise																				Post-exercise
	Without Music										With Music										Without Music										With Music
Participant	SMN-DAN	SMN-SN	SMN-CON	SMN-DMN	DAN-SN	DAN-CON	DAN-DMN	SN-CON	SN-DMN	CON-DMN	SMN-DAN	SMN-SN	SMN-CON	SMN-DMN	DAN-SN	DAN-CON	DAN-DMN	SN-CON	SN-DMN	CON-DMN	SMN-DAN	SMN-SN	SMN-CON	SMN-DMN	DAN-SN	DAN-CON	DAN-DMN	SN-CON	SN-DMN	CON-DMN	SMN-DAN	SMN-SN	SMN-CON	SMN-DMN	DAN-SN	DAN-CON	DAN-DMN	SN-CON	SN-DMN	CON-DMN
1	0.184415	0.00067504	0.275139	0.252744	0.325355	0.649926	0.503731	0.490827	0.737734	0.526678	0.181045	0.458048	0.255839	0.691317	0.486167	0.35077	0.914957	0.8492	0.552522	0.4944	0.488933	0	0.150009	0.352199	0.0817614	0.475644	0.580788	0.507086	0.627296	0.368941	0.27177	0.396016	0.50493	0.64073	0.190848	0.332835	0.148756	0.250071	0.37961	0.197653
2	0.56043	0.214221	0.333898	0.31403	0.366769	0.560119	0.372335	0.396293	0.269569	0.569927	0.0746583	0	0.00918016	0.0116126	0.0857775	0.295561	0.13972	0.918728	0.649468	1	0.103443	0.484896	0.440353	0.709091	0.478012	0.608962	0.548968	0.615315	0.423078	0.652376	0.188766	0.118695	0.554376	0.311498	0.0176024	0.514485	0.179804	0.788232	0.604299	0.800042
3	1	0.565604	0.528027	0.431712	0.703315	0.689644	0.291926	0.209931	0	0.2002	0.262866	0.648194	0.855447	0.735355	0.524152	0.595206	0.367065	0.489789	0.34162	0.399402	0.366859	0.371326	0.199896	0.191424	0.345021	0.296385	0.176721	0.499191	0.330409	0.491912	0.752869	0.655211	0.27731	0.689721	0.639664	0.31399	0.594792	0.0309934	0	0.0110319
4	0.473739	0.304865	0.219277	0.443109	0.389781	0.288555	0.260105	0.398704	0.866642	0.254243	0.290077	0.653372	0.337704	0.387638	0.636576	0.369254	0.30701	0	0.399275	0.122336	0.279945	0.311649	0.484299	0.551307	0.532264	0.526622	0.425956	0.585246	0.502353	0.455699	0.690028	0.328794	1	0.7853	0.383555	1	0.74666	0.168662	0.0590984	0.0317437
5	0.426251	0.129905	0.272068	0.381519	0.142203	0.310359	0.284373	0.291636	0.306326	0.287034	0.417531	0.563056	0.185795	0.257124	0.555271	0.212771	0.112813	0.400227	0.419906	0.417795	0.282142	0.305919	0.491499	0.554469	0.53431	0.528955	0.426948	0.584868	0.497562	0.45376	0.38128	0.249355	0	0	0.211704	0.150262	0.0745284	0.314196	0.337514	0.532322
6	0.88537	1	0.201733	0.987835	0.90816	0.187729	0.594458	0.232412	0.344047	0.26101	0.714347	0.605846	0.437262	0.847058	0.724186	0	1	0.117921	0.224113	0.0446269	0.31181	0.323318	0.145928	0.284935	0.606196	0.121197	0.289145	0.377101	0.604346	0.266882	0.26335	0.192295	0.550898	0.523397	0.305322	0.598007	0.622004	0.208941	0.177552	0.233154
7	0.209927	0.129804	0.868891	0.662291	0.152133	1	0.584491	0.62656	0.605479	0.756356	0.272434	0.429128	0.769357	0.405875	0.445841	0.584437	0.149659	0.0466746	0.00944065	0.221065	0.154913	0.158725	0.172421	0.192524	0.132188	0.397305	0.353936	1	0.769177	1	0.219919	0.159521	0.302341	0.427299	0.169146	0.389271	0.570117	0.54966	0.420303	0.399764
8	0.174259	0.0550506	0.0717438	0	0.320964	0.201656	0.0743087	0.364946	0.849222	0.647117	0.455436	0.729518	0.633008	1	0.621505	0.413199	0.538275	0.21168	0.227302	0.746248	0.309683	0.323893	0.268577	0.356587	0.289359	0.39817	0.391794	0.479167	0.395069	0.361822	0.27364	0.298854	0.365747	0.329968	0.21021	0.539069	0.3489	0.105114	0.374499	0.312824
9	0.311338	0	0.37217	0.383309	0.0910616	0.45293	0.0895244	0.623572	0.587667	0.555028	0.696649	0.981169	0.344275	0.243595	0.896934	0.308406	0.0403359	0.118898	0.0844611	0.105707	0.144535	0.238605	0.335051	0.31823	0.175619	0.432643	0.36074	0.746568	0.554947	0.497285	0.403947	0.240217	0.744887	0.688748	0.196292	0.730847	0.674366	0.276977	0.105702	0.30781
10	0.417621	0.226591	0.679008	0.458428	0.0605112	0.658353	0.141024	0.540683	0.530079	0.696392	0.121501	0.482859	0.567187	0.39145	0.227254	0.414751	0.0599114	0.846369	0.181792	0.416902	0.118003	0.227496	0.157088	0.443576	0.146056	0.32277	0.490724	0.554216	0.817717	0.605403	0.238529	0.262014	0.176773	0.450718	0.653201	0.605529	0.90909	0.465842	0.617493	0.0434129
11	0.39401	0.226221	0.417217	0.217383	0.459845	0.379533	0.34569	0.013567	0.87682	0.230061	0.616123	0.741873	0.898891	0.539883	0.615569	0.560722	0.148338	1	0.384896	0.698652	0.257659	0.244937	0.0547493	0.169493	0.158771	0.230012	0.141989	0.415925	0.36058	0.361505	0.355272	0.221509	0.404733	0.561132	0.161633	0.399531	0.438951	0.36721	0.322376	0.259031
12	0.184415	0.00067504	0.275139	0.252744	0.325355	0.649926	0.503731	0.490827	0.737734	0.526678	0.107116	0.20791	0.400847	0.267329	0	0.533583	0.272446	0.942417	0.647482	0.618984	0.292701	0.558899	1	1	0.179392	0.745155	0.303793	0.764254	0.208377	0.50396	0.559189	0.270054	0.237626	0.414217	0.197933	0.0248845	0.257867	0.282726	0.2932	0.396281
13	0	0.120341	0.468165	0.524852	0	0.216429	0.121489	0.736158	0.766259	1	0.763427	1	0.848536	0.689947	1	0.603212	0.535239	0.340916	0.0961091	0.158543	0.339043	0.0941644	0.220328	0.0957022	0.157356	1	0.50893	0.852481	0.67777	0.673929	0.303597	0.153014	0.32154	0.303873	0.200445	0.449751	0.340725	0.624482	0.552469	0.518198
14	0.202821	0.171097	0.333519	0.30129	0.132086	0.366282	0.0965196	0.613758	0.480288	0.592818	0	0.273557	0.383179	0.41365	0.079974	0.562951	0.36064	0.344905	0.205628	0.968035	0.992642	1	0.431867	0.326032	1	0.508009	0.161538	0.517584	0.206835	0.115264	0.142629	0.0124231	0.423061	0.287388	0.0241878	0.637	0.418449	0.928823	0.797438	0.904056
15	0.35967	0.0743381	0.14799	0.0923898	0.295705	0.345148	0.146347	0.549783	0.543283	0.701717	0.520677	0.436366	0.268018	0.271931	0.251853	0.145211	0.181297	0.4136	0.156439	0.510598	0.429027	0.449064	0.17239	0.467599	0.452529	0.526767	0.643973	0.349132	0.0925	0.318303	0.412564	0.316683	0.35683	0.30177	0.41083	0.176993	0.27904	0.319015	0.63165	0.35958
16	0.72106	0.254389	0.178255	0.225597	0.246911	0.200506	0.0792681	0.319875	0.317988	0.552235	1	0.820052	0.652955	0.660371	0.602862	0.431227	0.364979	0.542534	0.63707	0.58012	0	0.0621659	0.206117	0.181596	0.23653	0.731976	0.402945	0.716024	0.549392	0.59159	0	0	0.0488455	0.0798408	0	0.360707	0.288644	1	1	1
17	0.266881	0.547525	0.414109	0.832032	0.925307	0.744865	1	0.468462	0.994897	0	0.351275	0.370747	0.403685	0.394274	0.711893	0.625841	0.662073	0.665282	0.494991	0.466518	0.316669	0.248604	0.273467	0.426527	0.241265	0.426867	0.358851	0.623106	0.583755	0.44102	0.271532	0.199894	0.732865	0.609136	0.158978	0.607462	0.569346	0.587672	0.710523	0.318846
18	0.567157	0.48174	0.179012	0.441367	0.683219	0.514952	0.62312	0.140509	0.404622	0.301229	0.122629	0.33302	1	0.351125	0.0729119	0.414532	0.139698	0.284353	0.0733655	0.32044	0.158278	0.191737	0.258609	0.229886	0	0.376382	0.112445	0.682952	0.545317	0.611314	0.267664	0.433117	0.35991	0.55467	0.289334	0.2855	0.246724	0.187097	0.468938	0.200261
19	0.280756	0.479491	0.162476	0.563117	0.479439	0.317663	0.360549	0.317883	0.503193	0.23827	0.464896	0.437749	0.641756	0.367603	0.483311	0.499919	0.194162	0.465239	0.00225733	0.545021	1	0.711021	0.280862	0.662775	0.509671	0.292375	0.427745	0	0	0	0.51572	0.227767	0.138572	0.676835	0.165801	0.246102	0.601448	0.803951	0.667696	0.507101
20	0.187408	0.150708	0.262308	0.321777	0.287925	0.554601	0.353996	0.466738	0.517476	0.562771	0.979188	0.911244	0.360708	0.817466	0.868194	0.243867	0.480939	0.293889	0.309889	0.100878	0.556197	0.898616	0.186665	0.406636	0.917118	0.411727	0.353491	0.49542	0.308319	0.258658	0.24268	0.194817	0.397871	0.580127	0.214526	0.312066	0.491987	0.289384	0.54113	0.221251
21	0.313711	0.137329	0.20093	0.323226	0.366396	0.610211	0.318764	0.676023	0.4225	0.757738	0.407166	0.18857	0.441526	0.296425	0.192173	0.517897	0.202877	0.600352	0.199896	0.470278	0.0953668	0.228451	0.134087	0.395745	0.391041	0.363647	0.774187	0.350689	1	0.501687	0.327897	0.297132	0.331835	0.436819	0.368906	0.599878	0.553935	0.555998	0.317161	0.208412
22	0.115601	0.115125	0	0.0537569	0.276381	0	0.0635076	0.471408	1	0.713176	0.214902	0.444033	0.6663	0.605976	0.315787	0.477557	0.711366	0.231628	0.239467	0.473272	0.234145	0.43028	0.135995	0.66416	0.247861	0.541119	0.362067	0.423936	0.350614	0.245084	0.665085	0.513021	0.494278	0.590297	0.452983	0.307259	0.439996	0.0176043	0.271159	0.00364038
23	0.164582	0.12867	0.356986	0.364493	0.282054	0.586727	0.450559	0.377978	0.517877	0.35678	0.82616	0.830807	0.835147	0.64938	0.975089	0.412688	0.427354	0.420918	0.353331	0.0913181	0.827741	0.424846	0.0952741	0.391699	0.669577	0.763558	0.71494	0.921034	0.538399	0.518536	0.280531	0.278965	0.256357	0.437009	0.31412	0	0.139842	0.269136	0.560626	0.217054
24	0.295466	0.0770844	0.251839	0.227239	0.320337	0.591038	0.374894	0.90734	0.689494	0.613374	0.543304	0.577718	0.25414	0.431932	0.370016	0.223879	0.229117	0.0605748	0.00343419	0.192543	0.255074	0.262663	0.112288	0.19783	0.13209	0.366403	0.16882	0.540845	0.235742	0.467783	0.302727	0.318083	0.344658	0.30067	0.356744	0.236154	0.56991	0.372758	0.291056	0.0502794
25	0.544678	0.475318	0.442589	0.447834	0.321845	0.489399	0.208147	0.603672	0.39504	0.597789	0.409586	0.207534	0.123272	0.153432	0.341476	0.457097	0.0239486	0.822314	0.60111	0.531285	0.0852979	0.0424003	0	0.0185449	0.0632111	0.358044	0.257395	0.719964	0.552451	0.611855	0.230239	0.0862715	0.104136	0.191685	0.120379	0.228061	0.218517	0.678967	0.669215	0.640504
26	0.447836	0.313477	0.704753	0.656456	0.224393	0.690257	0.385031	0.278237	0.463853	0.286655	0.223012	0.230861	0.27971	0.176488	0.169407	0.352043	0.167509	0.493972	0.507879	0.566469	0.293033	0.263793	0.191768	0.205862	0.00424261	0.253309	0.155978	0.143226	0.0346155	0.272552	0.229478	0.24274	0.381282	0.420629	0.324428	0.360113	0.447625	0.601821	0.560475	0.421731
27	0.559957	0.555184	0.667272	1	1	0.966045	0.832643	0.482756	0.430353	0.100341	0.621121	0.490797	0.469989	0.369381	0.448933	0.385277	0.292559	0.364115	0.212489	0.235021	0.157186	0.15521	0.225789	0.236638	0.211871	0.433491	0.293877	0.50832	0.493355	0.530692	0.436982	0.381505	0.23022	0.364412	0.30844	0.199536	0.299973	0.246231	0.307177	0.136571
28	0.804503	0.55213	0.485789	0.912082	0.688462	0.522949	0.723472	0.432392	0.581309	0.430723	0.357054	0.284182	0.457137	0.377659	0.197516	0.643734	0.35267	0.927445	0.586439	0.852243	0.0393519	0.17522	0.00318956	0.111583	0.334304	0.391809	0.482374	0.483	0.513642	0.264124	0.242974	0.153095	0.497744	0.238334	0.080454	0.160394	0	0.376922	0.484993	0.425131
29	0.226787	0.3563	0.843291	0.773013	0.306864	0.602729	0.414197	1	0.649836	0.736331	0.340446	0.183318	0	0	0.365248	0.271102	0.246591	0.645945	1	0.581081	0.437323	0.232784	0.231932	0.2774	0.211204	0.525949	0.235401	0.631037	0.233472	0.356265	0.548139	0.467905	0.661052	0.749818	0.802216	0.585194	1	0.300673	0.341725	0.0889091
30	0.545585	0.338817	1	0.739278	0.305478	0.797315	0.462164	0	0.272638	0.143576	0.332401	0.172103	0.685645	0.508299	0.0715618	1	0.6467	0.79083	0.17172	0.313094	0.15452	0.175019	0.174778	0.164796	0.101165	0.361608	0.27039	0.487372	0.460107	0.633857	0.514454	0.284253	0.814694	0.672129	0.372492	0.725877	0.763037	0.4439	0.535927	0.463979
31	0.0750347	0.0997944	0.322595	0.508178	0.0656385	0.637166	0.391845	0.804554	0.678564	0.980098	0.38999	0.324143	0.580184	0.281074	0.21286	0.314881	0	0.443631	0.486567	0.929901	0.113867	0.404074	0.231605	0.694379	0.648469	0.60438	1	0.613798	0.82933	0.46688	0.254549	0.20914	0.163131	0.207351	0.381197	0.0617043	0.398214	0.368729	0.540527	0.339697
32	0.467412	0.271701	0.0536922	0.00355889	0.21619	0.0439345	0	0.0287962	0.288	0.328084	0.64196	0.663111	0.286488	0.395318	0.529341	0.196346	0.111437	0.145002	0	0	0.211992	0.296848	0.117454	0.325028	0.130154	0.204536	0.225615	0.640471	0.543197	0.963025	0.33531	0.272007	0.247195	0.253312	0.385712	0.349215	0.457869	0.399964	0.561468	0.297326
33	0.354727	0.25705	0.0713	0.0548127	0.262332	0.21428	0.121029	0.137934	0.219509	0.188008	0.0785912	0.282403	0.298032	0.321271	0.377874	0.465999	0.348745	0.690783	0.468241	0.554185	0.524093	0.395362	0.0423643	0	0.407063	0	0	0.236137	0.102165	0.302939	0.470088	0.461881	0.856919	1	0.626337	0.708095	0.992123	0.1987	0.259064	0.207358
34	0.252517	0.272308	0.545023	0.562197	0.414941	0.356365	0.192981	0.24519	0.279808	0.319192	0.737531	0.565788	0.861898	0.59301	0.34134	0.58706	0.365911	0.570231	0.420154	0.46364	0.604757	0.24211	0.0721151	0.135242	0.449572	0.287256	0.19636	0.221148	0.0898242	0.338532	1	1	0.208103	0.525064	1	0.0355849	0.324025	0	0.291437	0
Alpha
	Per-exercise																				Post-exercise
	Without Music										With Music										Without Music										With Music
Participant	SMN-DAN	SMN-SN	SMN-CON	SMN-DMN	DAN-SN	DAN-CON	DAN-DMN	SN-CON	SN-DMN	CON-DMN	SMN-DAN	SMN-SN	SMN-CON	SMN-DMN	DAN-SN	DAN-CON	DAN-DMN	SN-CON	SN-DMN	CON-DMN	SMN-DAN	SMN-SN	SMN-CON	SMN-DMN	DAN-SN	DAN-CON	DAN-DMN	SN-CON	SN-DMN	CON-DMN	SMN-DAN	SMN-SN	SMN-CON	SMN-DMN	DAN-SN	DAN-CON	DAN-DMN	SN-CON	SN-DMN	CON-DMN
1	0.250517	0.535303	0.196429	0.434383	0.62819	0.441364	0.779146	0.306446	0.848633	0.187704	0	0.215239	0.436783	0.471855	0.404134	1	1	1	0.673995	0.77525	0.297374	0.0514279	0.0979066	0.295909	0.0546685	0.132719	0.308848	0.668636	0.747786	0.616868	0.511431	0.457197	0.61704	0.711946	0.263544	0.386378	0.571421	0.0931254	0.244863	0.119246
2	0.706243	0.622756	0.226188	0.179744	0.750012	0.52831	0.272484	0.428164	0.212176	0.409942	0.160008	0.308651	0.176897	0.175508	0.481845	0.240737	0.25192	0.481793	0.522859	0.762139	0.200031	0.732333	0.587346	0.880797	0.67969	0.773525	1	0.522486	0.988912	0.360373	0.209228	0.0540628	0.100268	0	0.0406962	0.392096	0.274066	0.668913	0.550971	0.858611
3	1	0.740141	0.455637	0.389875	0.789516	0.674299	0.380501	0.0890879	0	0.20515	0.181473	0.111121	0.222614	0.3332	0.0658911	0.0432396	0.523437	0.498465	0.57156	0.727146	0.67755	0.484121	0.32469	0.342592	0.451046	0.430202	0.361425	0.557552	0.466257	0.232356	0.654343	0.540783	0.343044	0.54363	0.525962	0.447576	0.738812	0.171389	0.0566269	0.130157
4	0.524703	0.404859	0.322317	0.466402	0.461446	0.497924	0.613803	0.609552	0.755915	0.300386	0.513132	0.924261	0.361471	0.534319	0.662807	0.322425	0.36111	0	0.383166	0.315574	0.195713	0.40103	0.197375	0.26564	0.560275	0.246723	0.229479	0.621254	0.593086	0.646327	0.453039	0.138029	0.283689	0.219466	0.241566	0.351603	0.577376	0.290546	0.225975	0.23018
5	0.38537	0.284978	0.271376	0.341352	0.350135	0.389417	0.422498	0.297998	0.378885	0.258208	0.466956	0.295111	0.179074	0.195962	0.211321	0.0323824	0	0.346753	0.505188	0.494615	0.196568	0.399881	0.198272	0.26539	0.561554	0.244098	0.228	0.620148	0.591629	0.645296	0.38102	0.330313	0.0831045	0.18751	0.273591	0.131476	0.290622	0.432475	0.342744	0.54947
6	0.911695	1	0.0281331	0.433909	1	0	0.462086	0.378429	0.321807	0.300598	0.597269	0.436904	0.211208	0.460576	0.750038	0.124878	0.974748	0.266092	0.734646	0.2122	0.606409	0.471807	0.166445	0.25681	0.529972	0.232615	0.147993	0.425947	0.373949	0.223656	0.329337	0.275834	0.212198	0.298861	0.345022	0.422635	0.599285	0.18821	0.148548	0.305922
7	0.377406	0.358493	0.701309	0.698641	0.139512	0.991947	0.787871	0.622985	0.429849	0.512448	0.479964	0.338703	0.273547	0.290345	0.241814	0.220864	0.150836	0.0105782	0.133398	0.214359	0.440258	0.186362	0.157038	0.14387	0.198401	0.234281	0.226819	0.766862	0.834795	0.981532	0.346704	0.35084	0.493024	0.548601	0.339575	0.540981	0.766653	0.463355	0.26377	0.549691
8	0.409786	0.436213	0.41257	0.340467	0.272243	0.78849	0.318438	0.689476	0.489995	0.604951	0.286337	0.393275	0.600517	1	0.138617	0.520893	0.748932	0.0182239	0.412194	0.489823	0.116764	0.0913532	0	0	0.287099	0.159666	0.228701	0.624043	0.910501	0.769411	0.274399	0.187926	0.513988	0.40285	0.14337	0.478647	0.430364	0.545796	0.381207	0.511779
9	0.12642	0.235996	0.514639	0.464947	0.370523	0.340029	0.28711	0.152105	0.422684	0.53788	0.127589	0.113533	0.171263	0.311753	0.110537	0.393013	0.434629	0.850525	0.431249	0.831881	0.146941	0.361908	0.417617	0.399935	0.280187	0.296737	0.256849	0.53437	0.414537	0.328779	0.430579	0.342476	0.617161	0.672102	0.301764	0.665117	0.779514	0.590522	0.157734	0.417205
10	0.406979	0.317508	0.408575	0.308779	0.190961	0.669969	0.188727	0.559256	0.499647	0.555594	0.126279	0.0665884	0.208289	0.272085	0.192217	0.482384	0.405816	0.666498	0.401434	0.600422	0.14859	0.261096	0.263768	0.347032	0.274058	0.496157	0.496246	0.569655	0.780313	0.641827	0.250219	0.294443	0.18153	0.197878	0.612973	0.554037	0.894734	0.414501	0.623622	0.114719
11	0.448447	0.401994	0.221833	0.154937	0.598934	0.273776	0.237193	0.396151	0.887302	0.352581	0.458568	0.653138	0.419462	0.252046	0.556369	0.272827	0.0276381	0.706034	0.555696	0.75653	0.105804	0.0743321	0.127383	0.156292	0.0424355	0.24948	0.118026	0.649916	0.629091	0.598935	0.248845	0.151984	0.789731	0.676898	0.160386	0.650112	0.708713	0.336178	0.394493	0.401203
12	0.250517	0.535303	0.196429	0.434383	0.62819	0.441364	0.779146	0.306446	0.848633	0.187704	0.0246568	0	0.24386	0.124824	0	0.546761	0.166116	0.793134	0.632795	0.834269	0.313184	0.566334	1	0.783227	0.478825	0.865873	0.472675	0.579258	0.142523	0.381034	0.752017	0.481264	0.358053	1	0.40135	0.338929	1	0.143165	0.302781	0.122984
13	0	0.10082	0.195972	0.196133	0.100849	0.341735	0.257703	0.792898	0.906785	0.997716	0.716493	1	0.408831	0.699835	1	0.354845	0.897081	0.0455965	0.357591	0.088698	0.519036	0.290864	0.207864	0.118754	0.171765	0.69445	0.211483	0.644054	0.616016	0.564894	0.189795	0.0489554	0.632486	0.423256	0.0797337	0.656701	0.488695	0.627333	0.436817	0.721433
14	0.265171	0.250968	0.340256	0.32673	0.15484	0.541664	0.312881	0.741044	0.535656	0.533377	0.0920341	0.0662443	0.319809	0.378564	0.0208906	0.680984	0.595977	0.327033	0.337802	1	1	1	0.308545	0.225545	1	0.238088	0.102229	0.404508	0.502896	0.0209536	0	0	0.348022	0.232315	0.0433643	0.627213	0.563773	0.912874	0.846663	1
15	0.209118	0.10082	0.240848	0.268666	0.15351	0.284625	0.152171	0.674364	0.637072	0.608225	0.227091	0.178019	0.178101	0.251619	0.271557	0	0.295455	0.190361	0.341347	0.436146	0.307567	0.420914	0.327178	0.454136	0.435529	0.708594	0.572856	0.875953	0.249727	0.24261	0.354621	0.226182	0.18333	0.0744063	0.364622	0.15247	0.258135	0.364335	0.554376	0.441519
16	0.81243	0.758384	0.335615	0.326159	0.44764	0.377442	0.0723934	0.146629	0.346533	0.223453	0.782642	0.57882	0.641556	0.544129	0.932435	0.723162	0.76456	0.408697	0.491601	0.281587	0.0336562	0.139244	0.393689	0.295432	0.272971	1	0.453793	0.743036	0.592411	0.591493	0.127595	0.128336	0.177235	0.399955	0.224799	0.508735	0.745664	0.732041	0.757096	0.653591
17	0.765705	0.647173	0.435982	0.605377	0.792119	0.770885	0.932088	0.750497	0.68444	0.30413	0.222641	0.341128	0.138945	0.132744	0.521203	0.204485	0.228676	0.405801	0.49048	0.83496	0.767123	0.512191	0.220018	0.381947	0.430819	0.142808	0.290497	0.567867	0.332907	0.258471	0.508321	0.257203	1	0.653021	0.253852	0.844085	0.623373	0.501529	0.521583	0.356705
18	0.407624	0.292519	0	0	0.384355	0.191458	0.0390622	0.529032	0.665914	1	0.324101	0.193684	0.333834	0.366988	0.344972	0.544999	0.938673	0.450156	0.751061	0.373341	0.185525	0.204536	0.240989	0.177432	0.196248	0.366284	0.156827	0.53519	0.738258	0.415358	0.346269	0.348774	0.412326	0.37039	0.246839	0.391005	0.38465	0.187817	0.372416	0.261114
19	0.498478	0.842283	0.11218	0.524767	0.76565	0.25785	0.716756	0.268619	0.632916	0.0267961	0.254132	0.286691	0.374151	0.335782	0.215027	0.417134	0.362834	0.177014	0.251663	0.544552	0.57837	0.396979	0.143881	0.234923	0.392152	0.0476596	0.177003	0.431544	0.378526	0.153012	0.304649	0.194836	0.817277	0.61777	0.136453	0.956293	0.824323	1	0.589329	0.565024
20	0.194289	0.127643	0.424028	0.235315	0.234441	0.78618	0.313897	0.34994	0.569262	0.445007	1	0.919985	0.339522	0.87684	0.689034	0.142908	0.634328	0.0610091	0.208141	0.131351	0.53665	0.710626	0.261834	0.391745	0.673273	0.574304	0.497413	0.453963	0.398539	0	0.0851374	0.0924989	0.338408	0.268713	0.200874	0.706253	0.854339	0.905598	1	0.678415
21	0.422419	0.411262	0.164089	0.307256	0.439968	0.690181	0.51688	0.737037	0.488018	0.603383	0.243577	0.196264	0.677612	0.59043	0.0482507	0.864868	0.367148	0.760095	0.216349	0.590122	0.16837	0.132822	0.246429	0.14685	0.175418	0.290865	0.158735	0.445867	1	0.60148	0.409595	0.155835	0.0825706	0.213032	0.199909	0.244554	0.60735	0.35323	0.323356	0.338412
22	0.0362754	0	0.0241933	0.0449637	0.100379	0.276357	0.283456	0.65186	1	0.705155	0.216674	0.189812	0.536238	0.594118	0.151614	0.579986	0.571246	0.237851	0.392621	0.331112	0.420325	0.750277	0.321379	1	0.282841	0.271502	0.520636	0	0.154909	0.0385591	0.743242	0.665193	0.553651	0.762434	0.570071	0.441761	0.700429	0	0	0.137524
23	0.229533	0.200503	0.105067	0.206927	0.283186	0.315455	0.378347	0.638994	0.716029	0.535207	0.766102	0.977046	1	0.977896	0.581307	0.816096	0.415391	0.0669582	0	0	0.80059	0.444245	0.0578697	0.322387	0.709905	0.835272	0.74753	1	0.775532	0.531984	0.198289	0.17531	0	0.199595	0.37713	0.148126	0.669146	0.201084	0.750517	0.172538
24	0.140274	0.168025	0.389579	0.298318	0.395288	1	0.692997	1	0.533395	0.540667	0.601617	0.585477	0.329196	0.35013	0.324132	0.265967	0.0504432	0.252594	0.0394857	0.243365	0.321491	0.422896	0.125998	0.243679	0.193071	0.192623	0.129848	0.459226	0.265395	0.38127	0.439633	0.354805	0.157282	0.195803	0.387832	0.17235	0.447832	0.306397	0.178573	0.152767
25	0.410358	0.53988	0.138914	0.319725	0.308533	0.505125	0.397912	0.750253	0.589074	0.523174	0.46852	0.200522	0.402084	0.549965	0.163589	0.198801	0.798448	0.00186345	0.27405	0.145482	0.210402	0	0.0130999	0.00378422	0.105822	0.484739	0.306652	0.701716	0.649097	0.821939	0.244655	0.157093	0.373748	0.549916	0.197755	0.647752	0.942972	0.742828	0.696913	0.661425
26	0.326041	0.292636	0.700921	0.524587	0.143212	0.779827	0.477202	0.450149	0.474082	0.320728	0.264203	0.0960015	0.239628	0.0757625	0.144106	0.210124	0.0186612	0.51089	0.637316	0.684384	0.219049	0.222506	0.338573	0.260348	0.204254	0.274564	0.186096	0.2446	0.076602	0.17785	0.178194	0.254198	0.434105	0.416962	0.288306	0.703053	0.670386	0.643575	0.432251	0.476033
27	0.427509	0.542826	0.512891	0.567813	0.754586	0.947172	1	0.840469	0.649047	0.394596	0.479239	0.500773	0.744238	0.759625	0.356757	0.703024	0.509641	0.355461	0.319326	0.359024	0.134701	0.140283	0.117297	0.165965	0.169872	0.326023	0.291343	0.559045	0.775022	0.521969	0.384828	0.305501	0.325011	0.361231	0.248521	0.36804	0.473299	0.238466	0.167762	0.259276
28	0.832943	0.785996	0.561253	0.705629	0.869913	0.731631	0.999667	0.413512	0.40709	0.280164	0.304636	0.248789	0.394275	0.376079	0.155486	0.811266	0.447	0.578865	0.476712	0.736356	0	0.298547	0.105939	0.17274	0.650823	0.179791	0.336105	0.51657	0.66413	0.439208	0.0218175	0.0214372	0.484027	0.342142	0	0	0	0.746621	0.647764	0.873264
29	0.171173	0.631548	1	1	0	0.511662	0.365602	0.95298	0.610262	0.570342	0.147476	0.196684	0	0	0.454955	0.0632983	0.0940533	0.672506	1	0.772483	0.773482	0.39571	0.243181	0.234077	0.271301	0.475198	0.125714	0.518948	0.148128	0.230468	0.556272	0.435977	0.915396	0.765786	0.684742	1	0.949009	0.3885	0.243358	0.154837
30	0.775983	0.734524	0.790035	0.675855	0.970537	0.829703	0.923426	0	0.187476	0	0.237888	0.154048	0.551837	0.349902	0.105456	0.92522	0.592703	0.435033	0.298684	0.355418	0.36455	0.0879633	0.0320722	0.0303849	0	0.117766	0	0.672477	0.664934	1	0.422255	0.265072	0.632726	0.585844	0.21311	0.528115	0.620549	0.755934	0.565192	0.604829
31	0.144119	0.484771	0.281942	0.283245	0.347108	0.618002	0.328686	0.978765	0.577611	0.762384	0.276754	0.460524	0.448356	0.375001	0.575387	0.376735	0.318307	0.216421	0.294046	0.519009	0.212194	0.242773	0.20698	0.465589	0.310249	0.199717	0.641629	0.669873	0.867435	0.725548	0.131471	0.165534	0.550704	0.432301	0.154039	0.677162	0.548381	0.834137	0.564689	0.585456
32	0.469664	0.49001	0.1792	0.134528	0.408253	0.273511	0	0.390693	0.445284	0.319226	0.280077	0.192151	0.391775	0.176735	0.0473826	0.283137	0.134425	0.279195	0.257378	0.235926	0.416058	0.50211	0.223894	0.393001	0.292729	0.115784	0.156433	0.588745	0.570459	0.708155	0.402839	0.311596	0.130133	0.182016	0.399083	0.266158	0.492875	0.38306	0.418865	0.321802
33	0.271319	0.23333	0.0788786	0.097209	0.241566	0.297654	0.0996426	0.430529	0.754765	0.377271	0.0672664	0.0697194	0.337219	0.21303	0.0466171	0.363408	0.140099	0.426719	0.429317	0.797269	0.594237	0.396276	0.185291	0.288382	0.376592	0	0.189746	0.572085	0.622398	0.355426	0.567892	0.471217	0.624419	0.773335	0.544752	0.737249	0.855185	0.532914	0.287123	0.357781
34	0.369335	0.296891	0.424306	0.382802	0.237941	0.53524	0.280863	0.358657	0.281511	0.291521	0.431923	0.238207	0.456021	0.255855	0.116463	0.603415	0.418031	0.568667	0.656337	0.493255	0.601317	0.748439	0.067337	0.30866	0.513645	0.059823	0.110751	0.125413	0	0.215598	1	1	0.220553	0.405487	1	0.0791954	0.335389	0.0390489	0.087211	0
Beta
	Per-exercise																				Post-exercise
	Without Music										With Music										Without Music										With Music
Participant	SMN-DAN	SMN-SN	SMN-CON	SMN-DMN	DAN-SN	DAN-CON	DAN-DMN	SN-CON	SN-DMN	CON-DMN	SMN-DAN	SMN-SN	SMN-CON	SMN-DMN	DAN-SN	DAN-CON	DAN-DMN	SN-CON	SN-DMN	CON-DMN	SMN-DAN	SMN-SN	SMN-CON	SMN-DMN	DAN-SN	DAN-CON	DAN-DMN	SN-CON	SN-DMN	CON-DMN	SMN-DAN	SMN-SN	SMN-CON	SMN-DMN	DAN-SN	DAN-CON	DAN-DMN	SN-CON	SN-DMN	CON-DMN
1	0.207062	0.0950386	0.131514	0.216402	0.239798	0.195809	0.355123	0.388876	0.844242	0.516823	0	0.0793315	0.193333	0.376774	0.346918	0.415012	1	0.87253	0.899661	0.798028	0.175146	0.638556	0.134327	0.669581	0.835489	0.226875	1	0.43069	1	0.267953	0.349175	0.572501	0.529419	0.814767	0.255635	0.584607	0.304592	0.182178	0.244528	0.159878
2	0.677003	0.381538	0.245945	0.351036	0.39811	0.42584	0.656232	0.325964	0.29173	0.289946	0.0766039	0	0.117404	0.066605	0.271701	0.142341	0.209118	0.591947	0.781825	0.971318	0.205951	0.449115	0.344381	0.494655	0.571431	0.617909	0.545088	0.823117	0.546677	0.716743	0.118719	0	0.265753	0.0738612	0.00855588	0.423935	0.153859	0.568788	0.614189	0.79596
3	0.823359	0.633459	0.485565	0.438307	0.597837	0.579944	0.462892	0.186463	0	0.269356	0.16619	0.411572	0.575295	0.524423	0.238189	0.388288	0.381644	0.217433	0.464825	0.709972	0.509136	0.466068	0.196272	0.265902	0.32798	0.108888	0.0131946	0.662098	0.339056	0.449494	0.878436	0.63269	0.0867595	0.545373	0.534555	0.329597	0.435623	0	0	0.13342
4	0.541245	0.380147	0.160609	0.373523	0.279758	0.198357	0.299654	0.572641	0.859853	0.452612	0.255246	0.718521	0.278333	0.265734	0.82061	0.171532	0.377383	0.000412586	0.699694	0.01961	0.229509	0.257232	0.349655	0.44076	0.579988	0.442866	0.488688	0.483713	0.639343	0.438553	0.773941	0.423882	0.970021	0.652461	0.487055	1	0.585465	0.25076	0.0974421	0.028015
5	0.297515	0.145997	0.203969	0.299496	0.176989	0.228453	0.318642	0.4051	0.459309	0.400031	0.225848	0.336536	0.208384	0.193132	0.403802	0.172562	0.174375	0.345189	0.608734	0.569753	0.230021	0.256121	0.355756	0.445427	0.57696	0.444928	0.491615	0.483537	0.633179	0.438857	0.310342	0.291627	0	0.0234739	0.254924	0.281309	0.136068	0.335552	0.269298	0.681729
6	0.539811	0.980089	0.180644	0.862296	0.727862	0.0902753	0.98459	0.327715	0.759308	0.300549	0.466973	0.583858	0.391111	0.597934	0.846408	0	0.991971	0.0664139	0.609579	0	0.395754	0.396374	0.219613	0.363203	0.578853	0.0515738	0.152476	0.377524	0.52381	0.187969	0.196917	0.269106	0.317364	0.344704	0.255095	0.447003	0.334317	0.0779999	0.244909	0.179398
7	0.406031	0.390959	0.832219	0.646044	0.249841	1	0.742495	0.49222	0.336306	0.466337	0.158875	0.38128	0.600628	0.41153	0.5263	0.633337	0.271012	0	0.0353761	0.291888	0.125166	0.114631	0.180639	0.23256	0.1067	0.288519	0.310625	1	0.882859	1	0.0959367	0.132418	0.183468	0.169885	0.16864	0.457605	0.562907	0.461499	0.450513	0.495298
8	0.25327	0.0747665	0.096892	0.08644	0.264773	0.118197	0.118859	0.360798	0.75384	0.595348	0.144825	0.966911	0.590545	1	0.99138	0.34131	0.780972	0.162365	0.782141	0.351473	0.112569	0.35545	0.44939	0.547239	0.25989	0.590702	0.468487	0.815566	0.542607	0.566855	0.0990958	0.213766	0.464911	0.202981	0.170067	0.56281	0.236538	0.443631	0.531794	0.40629
9	0.179608	0.0375004	0.268869	0.261092	0	0.263642	0.118114	0.707838	0.773056	0.912472	0.217839	0.345407	0.0720817	0.157507	0.302083	0.183361	0.0850037	0.673582	0.385816	0.819681	0.153381	0.25344	0.311409	0.280968	0.388162	0.459261	0.422203	0.922848	0.807219	0.377435	0.40252	0.385097	0.795801	0.704333	0.268846	0.788185	0.633642	0.529713	0.0841211	0.392433
10	0.39608	0.387229	0.483051	0.40098	0.245911	0.451015	0.189158	0.440144	0.513862	0.539995	0.0778829	0.206905	0.347781	0.405226	0.209186	0.383081	0.265005	0.502802	0.260917	0.430951	0.371478	0.461473	0.247041	0.593597	0.605826	0.288822	0.628038	0.303733	0.512427	0.195577	0.310213	0.392999	0.199564	0.205102	0.548857	0.507293	0.511796	0.389696	0.5025	0.187736
11	0.333658	0.34895	0.366999	0.28135	0.423073	0.228102	0.571562	0.112356	1	0.217065	0.515325	0.705282	0.767921	0.499192	0.672467	0.701037	0.18608	1	0.388023	0.722602	0.201938	0.124307	0.069434	0.168425	0.139216	0.0607336	0.101356	0.54235	0.508392	0.417355	0.338002	0.255509	0.433493	0.514899	0.183053	0.429734	0.335132	0.35446	0.376538	0.32258
12	0.207062	0.0950386	0.131514	0.216402	0.239798	0.195809	0.355123	0.388876	0.844242	0.516823	0.0833824	0.117882	0.341266	0.180835	0	0.357469	0.194712	0.711106	0.70372	0.649523	0.338517	0.611048	1	1	0.167315	0.696249	0.301096	0.790625	0.242873	0.454521	0.681818	0.386803	0.307686	0.842755	0.29192	0.247943	0.546193	0.298831	0.445058	0.198381
13	0	0.173009	0.329833	0.407368	0.0684136	0.172352	0.182505	0.764921	0.851877	0.944358	0.711454	0.823426	1	0.861016	0.732361	1	0.659294	0.350188	0	0.17177	0.25832	0.0482303	0.250286	0.160108	0.19753	1	0.620219	0.959138	0.780594	0.636388	0.200128	0.199554	0.543617	0.364725	0.164531	0.612742	0.356719	0.464023	0.488813	0.68286
14	0.128643	0.205185	0.343516	0.301773	0.155308	0.289434	0.129792	0.657733	0.543619	0.656031	0.047136	0.157404	0.335257	0.331745	0.0667259	0.650759	0.402628	0.397938	0.306953	0.998677	0.83254	1	0.34371	0.302238	1	0.180526	0.0411501	0.484407	0.478292	0.227733	0.0330304	0.0468187	0.702477	0.367313	0	0.740146	0.410504	0.732685	0.711811	0.853995
15	0.103784	0.00909167	0.356461	0.404947	0.277278	0	0.430881	0.455379	0.696877	0.613879	0.145652	0.21353	0.181156	0.354973	0.155634	0.241459	0.332175	0.218327	0.304804	0.43212	0.372263	0.482438	0.215448	0.70271	0.448386	0.321077	0.717681	0.155305	0.161358	0.260424	0.501529	0.378033	0.541331	0.337559	0.465872	0.397026	0.314258	0.302544	0.534582	0.363187
16	0.634596	0.309859	0.190182	0.228016	0.24979	0.143048	0.0954777	0.506841	0.43528	0.620356	0.770933	0.826652	0.720421	0.671094	0.809777	0.58223	0.584261	0.536354	0.744931	0.379974	0	0.0154331	0.221549	0.242349	0.163232	0.65699	0.399956	0.684315	0.567674	0.575373	0	0.0780195	0.0461592	0.0121502	0.00270149	0.35476	0.220383	0.829869	1	1
17	0.342126	0.656462	0.458318	0.493173	0.54243	0.973229	0.95439	0.847235	0.542039	0.4555	0.268221	0.503329	0.5399	0.522891	0.750362	0.894598	0.906518	0.372434	0.492923	0.178374	0.301955	0.384852	0.339726	0.48774	0.592073	0.411748	0.490297	0.730982	0.533896	0.360453	0.224644	0.282724	0.821161	0.573575	0.225216	0.567228	0.32974	0.630416	0.767583	0.48187
18	0.454017	0.630053	0	0.145765	0.556822	0.117798	0.322367	0.409152	0.560892	0.818605	0.0536643	0.0708593	0.350866	0.20814	0.14144	0.121797	0.465514	0.399349	0.728035	0.453928	0.206746	0.111764	0.220189	0.219466	0	0.335789	0.114969	0.657386	0.510433	0.580231	0.32504	0.389139	0.944524	0.766918	0.266889	0.614933	0.346334	0.331544	0.567063	0.270523
19	0.36012	0.609825	0.199097	0.502125	0.415885	0.227431	0.587594	0.413813	0.498975	0.188885	0.2949	0.333967	0.454363	0.355788	0.407888	0.385333	0.32547	0.269212	0.146313	0.675724	1	0.70663	0.286847	0.496996	0.574473	0.153429	0.278192	0.0741635	0	0	0.356181	0.188354	0.352052	0.535103	0.121358	0.594108	0.514181	1	0.868338	0.754045
20	0.138809	0	0.420781	0.263534	0.170827	0.562094	0.37488	0.549497	0.576481	0.593826	1	1	0.239403	0.776759	1	0.315524	0.641049	0.297851	0.228628	0.0155006	0.648439	0.940312	0.222066	0.373682	0.951952	0.286197	0.351192	0.301451	0.198506	0.140061	0.116088	0.181696	0.41484	0.295116	0.210703	0.54125	0.476928	0.693963	0.731999	0.470664
21	0.324639	0.215207	0.241156	0.330696	0.330681	0.711402	0.530104	0.742408	0.456538	0.768142	0.317013	0.161609	0.305451	0.258384	0.132753	0.192199	0.137083	0.491902	0.270204	0.496179	0.0954896	0.0844377	0.112937	0.202231	0.179991	0.281651	0.509759	0.461616	0.974614	0.644562	0.466406	0.400805	0.185451	0.415355	0.420534	0.292403	0.469422	0.0879134	0.295404	0.0693629
22	0.0454897	0.0728444	0.0013327	0	0.115978	0.00485031	0.0614796	0.531338	0.885354	0.768995	0.176124	0.15078	0.497196	0.483268	0.189958	0.310058	0.475725	0.0801606	0.372512	0.319397	0.109378	0.239988	0.195333	0.577555	0.18346	0.741717	0.452104	0.578932	0.579234	0.301729	0.677887	0.548716	0.586918	0.645141	0.402256	0.504933	0.476283	0.120377	0.406686	0.119819
23	0.173449	0.187359	0.180403	0.294516	0.293579	0.148648	0.685639	0.421734	0.605704	0.331241	0.551249	0.954028	0.638611	0.919313	0.799996	0.345613	0.769266	0.278024	0.332613	0.0224356	0.799194	0.446478	0.103963	0.426168	0.740902	0.664251	0.770149	0.985244	0.613218	0.479772	0.141111	0.3418	0.197529	0.467814	0.295363	0	0.113838	0.352001	0.814266	0.329434
24	0.26431	0.438262	0.654533	0.706675	0.365294	0.726874	0.70023	0.752544	0.565936	0.55663	0.262703	0.360119	0.217839	0.296228	0.316406	0.236649	0.298199	0.203906	0.0847707	0.181932	0.403824	0.404352	0.118719	0.278282	0.189016	0.112311	0.0816697	0.168137	0.242256	0.168784	0.366543	0.430499	0.23097	0.0987339	0.367991	0.285109	0.392491	0.267813	0.152698	0
25	0.50973	0.610697	0.409082	0.461602	0.349592	0.511938	0.339944	0.792347	0.494084	0.587716	0.221089	0.121204	0.183561	0.246061	0.121188	0.480418	0.353586	0.120527	0.512333	0.620801	0.17322	0	0	0	0.0677007	0.0592668	0	0.719257	0.647611	0.647852	0.252842	0.221386	0.321018	0.341628	0.176878	0.557392	0.380904	0.735938	0.594041	0.795974
26	0.386389	0.379496	0.692511	0.624906	0.229676	0.60239	0.63549	0.334236	0.506282	0.353768	0.109321	0.0285769	0.228399	0.0260795	0.0460469	0.262757	0.115648	0.553805	0.84876	0.881171	0.203073	0.327911	0.157232	0.262592	0.230944	0.0478033	0.028233	0.194327	0.270135	0.230912	0.185311	0.357475	0.476444	0.451215	0.336686	0.545317	0.353571	0.505945	0.389528	0.418542
27	0.690291	0.925334	0.420445	0.865066	1	0.407775	0.915472	0.244763	0.436517	0.0699848	0.32278	0.524828	0.418984	0.387027	0.356049	0.425617	0.342902	0.400848	0.440311	0.302049	0.102478	0.125534	0.154322	0.185875	0.313622	0.265719	0.304059	0.565117	0.70163	0.501612	0.338644	0.387728	0.238731	0.268722	0.347752	0.335888	0.388275	0.303234	0.340472	0.189466
28	1	1	0.254106	0.741933	0.800925	0.288747	1	0.320195	0.680261	0.262748	0.33546	0.218126	0.400033	0.305676	0.107721	0.569982	0.204796	0.812096	0.743428	1	0.165257	0.372486	0.0388956	0.236737	0.557417	0.176909	0.43931	0.1545	0.361554	0.220855	0.0370406	0.125257	0.007669	0	0.130199	0.377301	0.280241	0.582944	0.806888	0.699829
29	0.20001	0.591998	1	1	0.301245	0.613893	0.812515	1	0.63544	0.644317	0.236826	0.116441	0	0	0.447284	0.189383	0.256139	0.617744	1	0.75583	0.569055	0.231498	0.231057	0.241196	0.167859	0.312039	0.0623668	0.707647	0.378781	0.413199	0.618117	0.641793	0.861957	1	1	0.92852	1	0.402332	0.299962	0.102057
30	0.721955	0.711159	0.894348	0.804707	0.656574	0.611866	0.776661	0	0.232568	0	0.202149	0.0679394	0.444392	0.471771	0.0404411	0.943134	0.409805	0.620581	0.348367	0.520664	0.43052	0.248613	0.176097	0.202166	0.107905	0.21969	0.175576	0.41845	0.458854	0.512291	0.219247	0.25712	1	0.87405	0.217725	0.855208	0.65148	0.783033	0.81438	0.763293
31	0.058556	0.220556	0.273851	0.425045	0.13885	0.60055	0.556195	0.828759	0.708055	1	0.206652	0.314446	0.298656	0.182033	0.370545	0.134626	0	0.383175	0.81304	0.728046	0.25587	0.423495	0.281379	0.741284	0.434852	0.422483	0.671302	0.705318	0.730971	0.538272	0.0689847	0.21111	0.245686	0.224465	0.408224	0.67741	0.484437	0.713585	0.562793	0.373538
32	0.347611	0.460099	0.219045	0.119306	0.351895	0.048052	0	0.223263	0.451205	0.341353	0.224445	0.193463	0.381322	0.121516	0.0786238	0.297754	0.0100588	0.233652	0.0966527	0.34634	0.171379	0.276296	0.190662	0.348485	0.19045	0.248268	0.242482	0.764829	0.651447	0.902854	0.0699937	0.202859	0.0951753	0.12561	0.347273	0.564147	0.633047	0.512067	0.866458	0.858115
33	0.309013	0.292529	0.108944	0.130426	0.327474	0.121188	0.239617	0.271055	0.163273	0.244268	0.0730372	0.160259	0.342972	0.275042	0.20752	0.509206	0.299838	0.507149	0.543629	0.70141	0.577393	0.577288	0.0414999	0.259449	0.486054	0	0.182899	0	0.242876	0.0373276	0.212442	0.539084	0.705643	0.982156	0.790808	0.847574	0.895173	0.568722	0.509764	0.288217
34	0.359098	0.342796	0.311194	0.307901	0.343666	0.268461	0.244169	0.364336	0.366255	0.480879	0.527186	0.607784	0.740859	0.76133	0.367418	0.984675	0.601962	0.345446	0.0781948	0.385618	0.558348	0.626371	0.104349	0.348414	0.392205	0.121837	0.124178	0.12913	0.151788	0.15087	1	1	0.354059	0.246633	0.802697	0.245356	0	0.342003	0.180366	0.393842
[truncated: 11 more columns]
